# Supplementary material for: Melatonin Supplementation during the Late Gestational Stage Enhances Reproductive Performance of Sows by Regulating Fluid Shear Stress and Improving Placental Antioxidant Capacity
Source: Antioxidants (Basel). 2023 Mar 10;12(3):688. doi: 10.3390/antiox12030688 (PMC10045541; doi:10.3390/antiox12030688)
Supplement: Supplementary file 1 [file antioxidants-12-00688-s001.zip]

Archive with 1 entries (1 files):
- antioxidants-2262630-supplementary.pdf
